# Supplementary material for: Identification and Profiling of a Novel Bombyx mori latent virus Variant Acutely Infecting Helicoverpa armigera and Trichoplusia ni
Source: Viruses. 2023 May 17;15(5):1183. doi: 10.3390/v15051183 (PMC10221933; doi:10.3390/v15051183)
Supplement: Supplementary file 1 [file viruses-15-01183-s001.zip]

Archive with 1 entries (1 files):
- viruses-2372211-supplementary.pdf
